# Supplementary material for: Hypnogram-Driven Automatic Sleep Staging and a Quality-Index Assessment Through a Two-Stage LSTM-DNN Ensemble Learning Approach Using Multi-Biosignal Features for Sleep Disorder Detection
Source: Sensors (Basel). 2026 Jun 27;26(13):4091. doi: 10.3390/s26134091 (PMC13364420; doi:10.3390/s26134091)
Supplement: Supplementary file 1 [file sensors-26-04091-s001.zip]

Archive with 9 entries (7 files):
- sensors-4320495-supplementary/
- sensors-4320495-supplementary/saved_models_working_complete_feature_set/
- sensors-4320495-supplementary/saved_models_working_complete_feature_set/nrem_model.keras
- sensors-4320495-supplementary/saved_models_working_complete_feature_set/nrem_scaler.save
- sensors-4320495-supplementary/saved_models_working_complete_feature_set/nrem_test_data.npz
- sensors-4320495-supplementary/saved_models_working_complete_feature_set/wrn_model.keras
- sensors-4320495-supplementary/saved_models_working_complete_feature_set/wrn_scaler.save
- sensors-4320495-supplementary/saved_models_working_complete_feature_set/wrn_test_data.npz
- sensors-4320495-supplementary/sensors-4320495-supplementary.py
