# Supplementary material for: Hypnogram-Driven Automatic Sleep Staging and a Quality-Index Assessment Through a Two-Stage LSTM-DNN Ensemble Learning Approach Using Multi-Biosignal Features for Sleep Disorder Detection
Source: Sensors (Basel). 2026 Jun 27;26(13):4091. doi: 10.3390/s26134091 (PMC13364420; doi:10.3390/s26134091)
Supplement: Supplementary file 1 [file sensors-26-04091-s001.zip › sensors-4320495-supplementary/sensors-4320495-supplementary.py]

import os
os.environ['TF_ENABLE_ONEDNN_OPTS'] = '0'
os.environ['TF_CPP_MIN_LOG_LEVEL'] = '2'

import pandas as pd
import numpy as np
import tensorflow as tf
from tensorflow.keras import models
import joblib
import matplotlib.pyplot as plt


# CUSTOM LOSSES — FIXED FOR KERAS SERIALIZATION
class WeightedCategoricalCrossentropy(tf.keras.losses.Loss):
    def __init__(self,
                 weights,
                 from_logits=False,
                 reduction=tf.keras.losses.Reduction.SUM_OVER_BATCH_SIZE,
                 name='weighted_categorical_crossentropy'):
        super().__init__(reduction=reduction, name=name)
        self.weights = tf.constant(weights, dtype=tf.float32)
        self.from_logits = from_logits

    def call(self, y_true, y_pred):
        if self.from_logits:
            y_pred = tf.nn.softmax(y_pred)
        y_pred = tf.clip_by_value(y_pred, 1e-7, 1 - 1e-7)
        loss = -y_true * tf.math.log(y_pred) * self.weights
        return tf.reduce_sum(loss, axis=1)

    def get_config(self):
        config = super().get_config()
        config.update({
            "weights": self.weights.numpy().tolist(),
            "from_logits": self.from_logits
        })
        return config

    @classmethod
    def from_config(cls, config):
        weights = config.pop("weights")
        return cls(weights=weights, **config)


class BalancedCrossentropy(tf.keras.losses.Loss):
    def __init__(self, class_weights=None, name="balanced_crossentropy", **kwargs):
        super().__init__(name=name, **kwargs)
        self.class_weights = (
            class_weights.tolist() if hasattr(class_weights, "tolist") else class_weights
        )

    def call(self, y_true, y_pred):
        y_pred = tf.clip_by_value(y_pred, 1e-7, 1 - 1e-7)
        ce = -tf.reduce_sum(y_true * tf.math.log(y_pred), axis=1)
        if self.class_weights is not None:
            cw = tf.constant(self.class_weights, dtype=tf.float32)
            weights = tf.reduce_sum(cw * tf.cast(y_true, tf.float32), axis=1)
            ce = ce * weights
        return tf.reduce_mean(ce)

    def get_config(self):
        config = super().get_config()
        config.update({"class_weights": self.class_weights})
        return config


# PIPELINE
class SleepStagingPipeline5s:
    def __init__(self, model_dir='saved_models', timesteps=10):
        self.timesteps = timesteps
        self.epoch_sec = 5
        self.model_dir = model_dir

        self.wrn_model = None
        self.nrem_model = None

        self.wrn_scaler = None
        self.nrem_scaler = None

        self.nrem_classes = {0: 'N1', 1: 'N2', 2: 'N3'}
        self.all_classes = ['Wake', 'REM', 'N1', 'N2', 'N3']

        self._load_models()


    # LOAD MODELS
    def _load_models(self):
        custom_objects = {
            "WeightedCategoricalCrossentropy": WeightedCategoricalCrossentropy,
            "BalancedCrossentropy": BalancedCrossentropy
        }

        print("Loading WRN model...")
        self.wrn_model = models.load_model(os.path.join(self.model_dir, 'wrn_model.keras'),
                                           custom_objects=custom_objects, compile=False)

        print("Loading NREM model...")
        self.nrem_model = models.load_model(os.path.join(self.model_dir, 'nrem_model.keras'),
                                            custom_objects=custom_objects, compile=False)

        print("Loading scalers...")
        self.wrn_scaler = joblib.load(os.path.join(self.model_dir, 'wrn_scaler.save'))
        self.nrem_scaler = joblib.load(os.path.join(self.model_dir, 'nrem_scaler.save'))

        print("Models and scalers loaded successfully")


    # PREPROCESS
    def preprocess_subject_data(self, data_path, has_labels=True):
        df = pd.read_excel(data_path)
        if has_labels:
            X_raw = df.iloc[:, :-1].values
            y_true = df.iloc[:, -1].values
        else:
            X_raw = df.values
            y_true = None

        print(f"Initial epochs: {len(X_raw)}")

        X_wrn_scaled = self.wrn_scaler.transform(X_raw)
        stride = 5
        X_seq_wrn, X_seq_raw, valid_indices = [], [], []

        for i in range(0, len(X_raw) - self.timesteps + 1, stride):
            X_seq_wrn.append(X_wrn_scaled[i:i + self.timesteps])
            X_seq_raw.append(X_raw[i:i + self.timesteps])
            valid_indices.append(i + self.timesteps - 1)

        X_seq_wrn = np.array(X_seq_wrn)
        X_seq_raw = np.array(X_seq_raw)
        time_minutes = np.array(valid_indices) * self.epoch_sec / 60

        print(f"Sequences produced: {len(X_seq_wrn)}")
        return X_seq_wrn, X_seq_raw, time_minutes, y_true


    # STAGING
    def stage_subject(self, X_seq_wrn, X_seq_raw, max_gap=0):
        wrn_pred = self.wrn_model.predict(X_seq_wrn, verbose=1)
        wrn_class = np.argmax(wrn_pred, axis=1)
        wrn_conf = np.max(wrn_pred, axis=1)

        final_stage, final_conf = [], []

        for i in range(len(wrn_class)):
            if wrn_class[i] == 0:
                final_stage.append("Wake")
                final_conf.append(wrn_conf[i])
            elif wrn_class[i] == 1:
                final_stage.append("REM")
                final_conf.append(wrn_conf[i])
            else:
                raw = X_seq_raw[i]
                raw_flat = raw.reshape(-1, raw.shape[-1])
                scaled = self.nrem_scaler.transform(raw_flat)
                scaled = scaled.reshape(1, self.timesteps, -1)
                pred = self.nrem_model.predict(scaled, verbose=0)
                nrem_class = np.argmax(pred)
                final_stage.append(self.nrem_classes[nrem_class])
                final_conf.append(np.max(pred))

        # REM PROPAGATION BETWEEN NEIGHBOURING SEQUENCES
        smoothed_stage = final_stage.copy()
        rem_indices = [i for i, s in enumerate(smoothed_stage) if s == 'REM']

        for i in range(len(rem_indices) - 1):
            start = rem_indices[i]
            end = rem_indices[i + 1]
            if (end - start - 1) <= max_gap:
                for j in range(start + 1, end):
                    smoothed_stage[j] = 'REM'


        # IMPOSSIBLE TRANSITION FILTER N3 ↔ WAKE
        filtered_stage = smoothed_stage.copy()

        for i in range(1, len(filtered_stage)):
            prev_stage = filtered_stage[i - 1]
            curr_stage = filtered_stage[i]
            if prev_stage == 'N3' and curr_stage == 'Wake':
                filtered_stage[i] = 'N3'
            elif prev_stage == 'Wake' and curr_stage == 'N3':
                filtered_stage[i] = 'Wake'

        df = pd.DataFrame({"stage": filtered_stage, "confidence": final_conf})
        return df


# MAIN
if __name__ == "__main__":
    subject_file = "All_Features_Table_sub-58.xlsx" # change here the subject file containing all features that you want test
    model_dir = "saved_models_working_complete_feature_set" # change here the folder containing the file model (.keras)
    subject_id = "sub_58"
    output_dir = "Evaluation Unseen Subject_complete_58" # create a folder to save plots and classification report
    os.makedirs(output_dir, exist_ok=True)

    # CHECK FILES
    for f in ['wrn_model.keras', 'nrem_model.keras']:
        if not os.path.exists(os.path.join(model_dir, f)):
            print(f"{f} not found"); exit()
    if not os.path.exists(subject_file):
        print(f"File not found: {subject_file}"); exit()

    # LOAD PIPELINE
    print("\nStarting sleep staging pipeline")
    pipeline = SleepStagingPipeline5s(model_dir=model_dir, timesteps=10)

    # PREPROCESS
    X_seq_wrn, X_seq_raw, time_min, y_true = pipeline.preprocess_subject_data(subject_file, has_labels=True)

    # STAGING
    predictions_df = pipeline.stage_subject(X_seq_wrn, X_seq_raw)

    # ADD TIME INFO
    predictions_df['epoch_index'] = np.arange(len(predictions_df))
    predictions_df['time_min'] = time_min[:len(predictions_df)]
    predictions_df['time_hours'] = predictions_df['time_min'] / 60

    # SAVE EXCEL
    output_excel = os.path.join(output_dir, f"{subject_id}_staging_5s.xlsx")
    predictions_df.to_excel(output_excel, index=False)
    print(f"\nSaved predictions → {output_excel}")

    # HYPNOGRAM PLOT — CORRECT FIXED ORDER
    stage_order = ['Wake', 'REM', 'N1', 'N2', 'N3']
    stage_colors = {
        'Wake': 'blue',
        'REM': 'green',
        'N1': 'yellow',
        'N2': 'orange',
        'N3': 'red'
    }

    stage_to_y = {stage: i for i, stage in enumerate(stage_order)}

    plt.figure(figsize=(15, 6))

    for stage in stage_order:
        idx = predictions_df['stage'] == stage
        plt.scatter(
            predictions_df['time_min'][idx],
            np.ones(np.sum(idx)) * stage_to_y[stage],
            color=stage_colors[stage],
            label=stage,
            marker='|',
            s=200
        )

    plt.yticks(range(len(stage_order)), stage_order, fontsize=14, fontweight='bold')
    plt.gca().invert_yaxis()
    plt.xlabel("Time (minutes)", fontsize=14, fontweight='bold')
    plt.title(f"Sleep Hypnogram - {subject_id}", fontsize=14, fontweight='bold')
    plt.grid(axis='x')

    hypnogram_path = os.path.join(output_dir, f"{subject_id}_hypnogram.png")
    plt.savefig(hypnogram_path, dpi=300)
    print(f"Saved hypnogram → {hypnogram_path}")
    plt.show()


    # COMPARISON WITH THE ORIGINAL HYPNOGRAM
    print("\nComparison with original annotations (5s epochs)")
    orig_df = pd.read_excel(subject_file)
    hypnogram_codes = {0: 'Wake', 1: 'N1', 2: 'N2', 3: 'N3', 4: 'REM'}

    valid_indices = np.arange(len(X_seq_wrn)) * 5 + (pipeline.timesteps - 1)
    aligned_preds = predictions_df['stage'].values
    aligned_orig = orig_df.iloc[valid_indices, -1].map(hypnogram_codes).values

    # Unified time axis
    time_axis_min = valid_indices[:len(aligned_preds)] * pipeline.epoch_sec / 60


    # EXTENDED METRICS
    from sklearn.metrics import (
        accuracy_score,
        confusion_matrix,
        classification_report,
        precision_recall_fscore_support
    )
    import seaborn as sns

    accuracy = accuracy_score(aligned_orig, aligned_preds)
    print(f"\nAccuracy of predictions vs. original annotations: {accuracy * 100:.2f}%")

    # Complete classification report (precision, recall, f1, support)
    print("\nClassification Report:")
    report_str = classification_report(
        aligned_orig, aligned_preds,
        labels=stage_order,
        digits=3
    )
    print(report_str)

    # Save report as text (.txt)
    report_txt_path = os.path.join(output_dir, f"{subject_id}_classification_report.txt")
    with open(report_txt_path, 'w') as f:
        f.write(f"Subject: {subject_id}\n")
        f.write(f"Accuracy: {accuracy * 100:.4f}%\n\n")
        f.write("Classification Report:\n")
        f.write(report_str)
    print(f"Saved classification report → {report_txt_path}")

    # Per-class metrics like DataFrame
    precision, recall, f1, support = precision_recall_fscore_support(
        aligned_orig, aligned_preds,
        labels=stage_order,
        zero_division=0
    )
    # Macro avg
    macro_p, macro_r, macro_f1, _ = precision_recall_fscore_support(
        aligned_orig, aligned_preds,
        labels=stage_order,
        average='macro',
        zero_division=0
    )
    # Weighted avg
    weighted_p, weighted_r, weighted_f1, _ = precision_recall_fscore_support(
        aligned_orig, aligned_preds,
        labels=stage_order,
        average='weighted',
        zero_division=0
    )

    rows = []
    for i, stage in enumerate(stage_order):
        rows.append({
            'Class': stage,
            'Precision': round(precision[i], 2),
            'Recall': round(recall[i], 2),
            'F1-Score': round(f1[i], 2),
            'Support': int(support[i])
        })
    rows.append({
        'Class': 'Macro avg',
        'Precision': round(macro_p, 2),
        'Recall': round(macro_r, 2),
        'F1-Score': round(macro_f1, 2),
        'Support': int(np.sum(support))
    })
    rows.append({
        'Class': 'Weighted avg',
        'Precision': round(weighted_p, 2),
        'Recall': round(weighted_r, 2),
        'F1-Score': round(weighted_f1, 2),
        'Support': int(np.sum(support))
    })

    metrics_df = pd.DataFrame(rows)
    print("\nMetrics Table:")
    print(metrics_df.to_string(index=False))


    # CONFUSION MATRIX — ABSOLUTE AND NORMALIZED
    cm = confusion_matrix(aligned_orig, aligned_preds, labels=stage_order)
    cm_norm = confusion_matrix(aligned_orig, aligned_preds, labels=stage_order, normalize='true')

    cm_df      = pd.DataFrame(cm,      index=stage_order, columns=stage_order)
    cm_norm_df = pd.DataFrame(cm_norm, index=stage_order, columns=stage_order)

    print("\nConfusion Matrix (absolute):")
    print(cm_df)
    print("\nConfusion Matrix (normalized by true label):")
    print(cm_norm_df.round(3))

    # --- Plot absolute confusion matrix ---
    fig, axes = plt.subplots(1, 2, figsize=(16, 6))

    sns.heatmap(cm_df, annot=True, fmt="d", cmap="Blues",
                annot_kws={"size": 12}, ax=axes[0])
    axes[0].set_title(f"Confusion Matrix (absolute)\n{subject_id}",
                      fontsize=13, fontweight='bold')
    axes[0].set_ylabel("Ground Truth", fontsize=12, fontweight='bold')
    axes[0].set_xlabel("Predicted",    fontsize=12, fontweight='bold')
    axes[0].tick_params(axis='both', labelsize=11)
    plt.setp(axes[0].get_xticklabels(), rotation=0, fontweight='bold')
    plt.setp(axes[0].get_yticklabels(), rotation=0, fontweight='bold')

    # Plot normalized confusion matrix
    sns.heatmap(cm_norm_df, annot=True, fmt=".2f", cmap="Oranges",
                annot_kws={"size": 12}, vmin=0, vmax=1, ax=axes[1])
    axes[1].set_title(f"Confusion Matrix (normalized)\n{subject_id}",
                      fontsize=13, fontweight='bold')
    axes[1].set_ylabel("Ground Truth", fontsize=12, fontweight='bold')
    axes[1].set_xlabel("Predicted",    fontsize=12, fontweight='bold')
    axes[1].tick_params(axis='both', labelsize=11)
    plt.setp(axes[1].get_xticklabels(), rotation=0, fontweight='bold')
    plt.setp(axes[1].get_yticklabels(), rotation=0, fontweight='bold')

    plt.tight_layout()
    cm_both_path = os.path.join(output_dir, f"{subject_id}_confusion_matrix_both.png")
    plt.savefig(cm_both_path, dpi=300)
    print(f"Saved confusion matrix (absolute + normalized) → {cm_both_path}")
    plt.show()

    # Also save the two separate CMs (for those who want them individually)
    plt.figure(figsize=(8, 6))
    sns.heatmap(cm_df, annot=True, fmt="d", cmap="Blues", annot_kws={"size": 12})
    plt.title(f"Confusion Matrix (absolute) - {subject_id}", fontsize=14, fontweight='bold')
    plt.ylabel("Ground Truth", fontsize=12, fontweight='bold')
    plt.xlabel("Predicted",    fontsize=12, fontweight='bold')
    plt.xticks(fontsize=12, fontweight='bold', rotation=0)
    plt.yticks(fontsize=12, fontweight='bold', rotation=0)
    plt.tight_layout()
    cm_abs_path = os.path.join(output_dir, f"{subject_id}_confusion_matrix_absolute.png")
    plt.savefig(cm_abs_path, dpi=300)
    print(f"Saved confusion matrix (absolute) → {cm_abs_path}")
    plt.show()

    plt.figure(figsize=(8, 6))
    sns.heatmap(cm_norm_df, annot=True, fmt=".2f", cmap="Oranges",
                annot_kws={"size": 12}, vmin=0, vmax=1)
    plt.title(f"Confusion Matrix (normalized) - {subject_id}", fontsize=14, fontweight='bold')
    plt.ylabel("Ground Truth", fontsize=12, fontweight='bold')
    plt.xlabel("Predicted",    fontsize=12, fontweight='bold')
    plt.xticks(fontsize=12, fontweight='bold', rotation=0)
    plt.yticks(fontsize=12, fontweight='bold', rotation=0)
    plt.tight_layout()
    cm_norm_path = os.path.join(output_dir, f"{subject_id}_confusion_matrix_normalized.png")
    plt.savefig(cm_norm_path, dpi=300)
    print(f"Saved confusion matrix (normalized) → {cm_norm_path}")
    plt.show()

    # SAVING METRICS IN EXCEL
    metrics_path = os.path.join(output_dir, f"{subject_id}_metrics.xlsx")
    with pd.ExcelWriter(metrics_path) as writer:
        cm_df.to_excel(writer, sheet_name="Confusion Matrix Absolute")
        cm_norm_df.round(2).to_excel(writer, sheet_name="Confusion Matrix Normalized")
        metrics_df.to_excel(writer, sheet_name="Per-Class Metrics", index=False)
        accuracy_df = pd.DataFrame({"Metric": ["Accuracy"], "Value": [round(accuracy, 2)]})
        accuracy_df.to_excel(writer, sheet_name="Accuracy", index=False)
    print(f"Saved all metrics → {metrics_path}")

    # COMPARATIVE PLOT
    plt.figure(figsize=(15, 4))

    for stage in stage_order:
        idx = aligned_orig == stage
        plt.scatter(time_axis_min[idx], np.zeros(np.sum(idx)),
                    color=stage_colors[stage], marker='|', s=120, label=f'Orig {stage}')

    for stage in stage_order:
        idx = aligned_preds == stage
        plt.scatter(time_axis_min[idx], np.ones(np.sum(idx)),
                    color=stage_colors[stage], marker='|', s=120, label=f'Pred {stage}')

    plt.yticks([0, 1], ['Ground Truth', 'Prediction'], fontsize=14, fontweight='bold')
    plt.xlabel('Time (minutes)', fontsize=14, fontweight='bold')
    plt.title(f"Hypnogram Comparison: Ground Truth vs. Predicted - {subject_id}",
              fontsize=14, fontweight='bold')
    plt.grid(axis='x', linestyle='--', alpha=0.5)
    plt.legend(loc='best', ncol=2)
    plt.tight_layout()

    hypno_comparison_path = os.path.join(output_dir, f"{subject_id}_comparison_hypnogram.png")
    plt.savefig(hypno_comparison_path, dpi=300)
    plt.show()

    # MULTILEVEL HYPNOGRAMS (GROUND TRUTH vs. PREDICTION)
    print("\nMultilevel Hypnogram Plots (Ground Truth vs. Prediction)")

    stage_order = ['Wake', 'REM', 'N1', 'N2', 'N3']
    stage_to_y = {stage: i for i, stage in enumerate(stage_order)}

    y_pred = np.array([stage_to_y[s] for s in aligned_preds])
    y_true = np.array([stage_to_y[s] for s in aligned_orig])

    time_axis_min = valid_indices[:len(y_pred)] * pipeline.epoch_sec / 60

    fig, axes = plt.subplots(2, 1, figsize=(16, 8), sharex=True)

    axes[0].step(time_axis_min, y_true, where='post', linewidth=2, color='black')
    axes[0].set_yticks(range(len(stage_order)))
    axes[0].set_yticklabels(stage_order, fontsize=12, fontweight='bold')
    axes[0].invert_yaxis()
    axes[0].set_title(f"Ground Truth Hypnogram - {subject_id}", fontsize=14, fontweight='bold')
    axes[0].grid(True)

    axes[1].step(time_axis_min, y_pred, where='post', linewidth=2, color='blue')
    axes[1].set_yticks(range(len(stage_order)))
    axes[1].set_yticklabels(stage_order, fontsize=12, fontweight='bold')
    axes[1].invert_yaxis()
    axes[1].set_title(f"Predicted Hypnogram - {subject_id}", fontsize=14, fontweight='bold')
    axes[1].set_xlabel("Time (minutes)", fontsize=14, fontweight='bold')
    axes[1].grid(True)

    plt.tight_layout()

    multilayer_path = os.path.join(output_dir, f"{subject_id}_multilayer_hypnogram.png")
    plt.savefig(multilayer_path, dpi=300)
    print(f"Saved multilayer hypnogram → {multilayer_path}")
    plt.show()
